# Supplementary material for: Interaction between γ-Aminobutyric Acid A Receptor Genes: New Evidence in Migraine Susceptibility
Source: PLoS One. 2013 Sep 5;8(9):e74087. doi: 10.1371/journal.pone.0074087 (PMC3764027; doi:10.1371/journal.pone.0074087)
Supplement: Table S2 — Allele frequencies of SNPs studied in patients with migraine and controls (XLSX) [file pone.0074087.s003.xlsx]

## Sheet: Allelic results
	Table S2: Allele frequencies of SNPs studied in patients with migraine and controls
	Gene	SNP	Females		Associated allele	X2	OR (95% CI)	p	p (after permutation)	Males		Associated allele	X2	OR (95% CI)	p	p (after permutation)
			Alleles, No. (%)							Alleles, No. (%)
	GABRE	rs5970170	C	T						C	T
		Patients	41 (13.4)	265 (86.6)	C	0.15	1.09 (0.70 - 1.68)	0.70	1.00	5 (14.3)	30 (85.7)	C	0.03	1.11 (0.34 - 3.61)	0.86	1.00
		Controls	54 (12.4)	380 (87.6)		-	-	-	-	9 (13.0)	60 (87.0)		-	-	-	-
		rs1061418	C	T						C	T
		Patients	276 (90.2)	30 (9.8)	C	1.24	1.30 (0.82 - 2.10)	0.27	0.93	31 (88.6)	4 (11.4)	T	0.04	1.14 (0.31 - 4.20)	0.84	1.00
		Controls	380 (87.6)	54 (12.4)		-	-	-	-	62 (89.9)	7 (14.5)		-	-	-	-
		rs2256882	A	G						A	G
		Patients	36 (11.8)	270 (88.2)	A	0.00	1.00 (0.64 - 1.58)	1.00	1.00	3 (8.6)	32 (91.4)	G	0.07	1.20 (0.29 - 4.97)	0.80	1.00
		Controls	51 (11.8)	383 (88.2)		-	-	-	-	7 (10.1)	62 (89.9)		-	-	-
		rs1158605	G	T						G	T
		Patients	89 (29.1)	217 (70.9)	G	0.13	1.06 (0.77 - 1.47)	0.72	1.00	11 (31.4)	24 (68.6)	T	0.002	1.02 (0.43 - 2.45)	0.96	1.00
		Controls	121 (27.9)	313 (72.1)		-	-	-	-	22 (31.9)	47 (68.1)		-	-	-
		rs1003794	C	G						C	G
		Patients	93 (30.4)	213 (69.6)	C	0.004	1.01 (0.73 - 1.39)	0.95	1.00	13 (37.1)	22 (62.9)	C	0.008	1,04 (0.45 - 2.42)	0.93	1.00
		Controls	131 (30.2)	303 (69.8)		-	-	-	-	25 (36.2)	44 (63.8)		-	-	-
		rs1139916	A	C						A	C
		Patients	92 (30.1)	214 (69.9)	C	0.09	1.05 (0.76 - 1.44)	0.76	1.00	12 (34.3)	23 (65.7)	A	0.16	1.19 (0.50 - 2.84)	0.69	1.00
		Controls	135 (31.1)	299 (68.9)		-	-	-	-	21 (30.4)	48 (69.6)		-	-	-
		rs2266856	C	T						C	T
		Patients	226 (73.9)	80 (26.1)	T	0.15	1.07 ( 0.76 - 1.49)	0.70	1.00	29 (82.9)	6 (17.1)	C	0.001	1.02 (0.35 - 2.99)	0.97	1.00
		Controls	326 (75.1)	108 (24.9)		-	-	-	-	57 (82.6)	12 (17.4)		-	-	-
		rs2266858	A	T						A	T
		Patients	139 (45.4)	167 (54.6)	A	0.07	1.04 (0.77 - 1.39)	0.80	1.00	14 (40.0)	21 (60.0)	A	0.45	1.33 (0.57 - 3.09)	0.50	1.00
		Controls	193 (44.5)	241 (55.5)		-	-	-	-	23 (33.3)	46 (66.7)		-	-	-
		rs5925077	C	T						C	T
		Patients	190 (62.1)	116 (37.9)	T	1.13	1.18 (0.87 - 1.60)	0.29	0.94	20 (57.1)	15 (42.9)	T	6.56	2.13 (1.16 - 3.90)	0.01*	0.54
		Controls	286 (65.9)	148 (34.1)		-	-	-	-	57 (82.6)	12 (17.4)		-	-	-	-
	GABRA 3	rs5970223	G	T						G	T
		Patients	85 (27.8)	221 (72.2)	T	1.38	1.21 (0.88 - 1.67)	0.24	0.88	10 (28.6)	25 (71.4)	G	0.01	1.05 (0.43 - 2.60)	0.91	1.00
		Controls	138 (31.8)	296 (68.2)		-	-	-	-	19 (27.5)	50 (72.5)		-	-	-	-
		rs2131190	A	G						A	G
		Patients	40 (13.1)	266 (86.9)	G	4.10	1.53 (1.01 - 2.30)	0.04*	0.27	7 (20.0)	28 (80.0)	A	0.51	1.48 (0.51 - 4.28)	0.47	1.00
		Controls	81 (18.7)	353 (81.3)		-	-	-	-	10 (14.5)	59 (85.5)		-	-	-	-
		rs5925155	A	G						A	G
		Patients	180 (58.8)	126 (41.2)	A	0.91	1.15 (0.86 - 1.55)	0.34	0.96	22 (62.9)	13 (37.1)	G	0.15	1.18 (0.51 - 2.76)	0.70	1.00
		Controls	240 (55.3)	194 (44.7)		-	-	-	-	46 (66.7)	23 (33.3)		-	-	-	-
		rs2201169	C	T						C	T
		Patients	57 (18.6)	249 (81.4)	C	0.05	1.04 (0.72 - 1.52)	0.82	1.00	8 (22.9)	27 (77.1)	C	5.06	2.26 (1.05-4.85)	0.03*	0.13
		Controls	78 (18.0)	356 (82.0)		-	-	-	-	4 (5.8)	65 (94.2)		-	-	-	-
		rs10218364	A	G						A	G
		Patients	75 (24.5)	231 (75.5)	G	0.37	1.11 (0.79 - 1.55)	0.54	1.00	13 (37.1)	22 (62.9)	G	0.00	1.02 (0.44 - 2.37)	0.91	1.00
		Controls	115 (26.5)	319 (73.5)		-	-	-	-	26 (37.7)	43 (62.3)		-	-	-	-
		rs6627588	A	C						A	C
		Patients	90 (29.4)	216 (70.6)	C	1.04	1.18 (0.86 - 1.62)	0.31	0.95	11 (31.4)	24 (68.6)	C	0.40	1.32 (0.56 - 3.13)	0.53	1.00
		Controls	143 (32.9)	291 (67.1)		-	-	-	-	26 (37.7)	43 (62.3)		-	-	-	-
		rs3902802	C	T						C	T
		Patients	31 (10.1)	275 (89.9)	T	0.62	1.21 (0.75 - 1.93)	0.43	0.99	4 (11.4)	31 (88.6)	T	0.19	1.31 (0.38 - 4.53)	0.67	1.00
		Controls	52 (12.0)	382 (88.0)		-	-	-	-	10 (14.5)	59 (85.5)		-	-	-	-
		rs10482215	A	T						A	T
		Patients	246 (80.4)	60 (19.6)	T	0.03	1.03 (0.71 - 1.49)	0.87	1.00	27 (77.1)	8 (22.9)	T	1.13	1.75 (0.62 - 4.92)	0.29	0.91
		Controls	351 (80.9)	83 (19.1)		-	-	-	-	59 (85.5)	10 (14.5)		-	-	-	-
		rs6627595	C	G						C	G
		Patients	129 (42.2)	177 (57.8)	G	0.87	1.15 (0.86 - 1.55)	0.35	0.97	16 (45.7)	19 (54.3)	G	0.00	1.02 (0.45 - 2.32)	0.95	1.00
		Controls	198 (45.6)	236 (54.4)		-	-	-	-	32 (46.4)	37 (53.6)		-	-	-	-
		rs7391474	A	C						A	C
		Patients	71 (23.2)	235 (76.8)	A	1.81	1.28 (0.89 - 1.83)	0.18	0.77	5 (14.3)	30 (85.7)	A	0.15	1.27 (0-38 - 4.22)	0.69	1.00
		Controls	83 (19.1)	351 (80.9)		-	-	-	-	8 (11.6)	61 (88.4)		-	-	-	-
	GABRQ	rs5925196	A	T						A	T
		Patients	52 (17.0)	254 (83.0)	T	0.25	1.10 (0.75 - 1.62)	0.61	0.99	6 (17.1)	29 (82.9)	A	0.13	1.22 (0.40 - 3.69)	0.72	0.99
		Controls	80 (18.4)	354 (81.6)		-	-	-	-	10 (14.5)	59 (85.5)		-	-	-	-
		rs5924752	C	G						C	G
		Patients	38 (12.4)	268 (87.6)	G	0.04	1.04 (0.67 - 1.62)	0.85	0.99	6 (17.1)	29 (82.9)	C	0.13	1.22 (0.40 - 3.69)	0.72	0.99
		Controls	56 (12.9)	378 (87.1)		-	-	-	-	10 (14.5)	59 (85.5)		-	-	-	-
		rs5924753	C	T						C	T
		Patients	148 (48.4)	158 (51.6)	C	0.18	1.07 (0.80-1.43)	0.91	0.91	14 (40.0)	21 (60.0)	T	0.57	1.37 ( 0.60 - 3.14)	0.45	0.91
		Controls	203 (46.8)	231 (53.2)		-	-	-		33 (47.8)	36 (52.2)		-	-	-
		rs3810651	A	T						A	T
		Patients	170 (55.6)	136 (44.4)	T	3.30	1.32 (0.98 - 1.77)	0.07	1.00	22 (62.9)	13 (37.1)	A	0.04	1.09 (0.47 - 2.52)	0.84	1.00
		Controls	270 (62.2)	164 (37.8)		-	-	-	-	42 (60.9)	27 (39.1)		-	-	-	-
